# Supplementary material for: Sociality does not drive the evolution of large brains in eusocial African mole-rats
Source: Sci Rep. 2018 Jun 15;8:9203. doi: 10.1038/s41598-018-26062-8 (PMC6003933; doi:10.1038/s41598-018-26062-8)
Supplement: Supplementary file 2 — Dataset S1 [file 41598_2018_26062_MOESM2_ESM.xls]

## Sheet: Sheet1
Family	Species	Body Mass (g)	Reference	n	Brrain Mass (g)	Note	Reference	n
Caviidae	Cavia porcellus (= Cavia cutleri)	200	4	1	3.42	brain mass	4	1
		211	4	1	3.85	brain mass	4	1
		238	4	1	4.15	brain mass	4	1
		248	4	1	3.77	brain mass	4	1
		265	4	1	3.8	brain mass	4	1
		295	4	1	3.65	brain mass	4	1
		301	4	1	4.7	brain mass	4	1
		305	4	1	4.15	brain mass	4	1
		337	4	1	4.28	brain mass	4	1
		353	4	1	4.5	brain mass	4	1
		451	4	1	4.8	brain mass	4	1
		491	4	1	4.75	brain mass	4	1
		513	4	1	4.57	brain mass	4	1
		544	4	1	4.9	brain mass	4	1
		700	4	1	4.35	brain mass	4	1
		252	3	69	3.44	brain mass	3	69
		262	3	58	3.47	brain mass	3	58
		971	13 ex 6		4.28	brain mass	13 ex 6
		311	18	2	3.759	brain mass	18	2
		485	28		4.57	brain mass	28
		260	29	58	3.458	brain mass	29	58
		430	29	10	3.956	brain mass	29	10
		971	31		4.3		31
	Cavia (=Kerodon) rupestris	950	30	4	6.07	endocranial volume	30	4
	Cavia (=Galea) spixii	450	30	4	3.21	endocranial volume	30	4
	Cavia (=Galea) musteloides	225	30	9	2.73	endocranial volume	30	9
	Cavia aperea pamparum	549	30	8	5.01	endocranial volume	30	8
	Microcavia australis	269	30	16	2.94	endocranial volume	30	16
	Hydrochoerus capybara (hydrochaeris)	28500	5	1	75	brain mass	5	1
		29500	8		76	brain mass	8
		24205	15	1	60	brain mass	15	1
		47500	18	2	76.036	brain mass	18	1
		43000	30	2	75.94	endocranial volume	30	2
	Hydrochoerus isthmius	27670	3	2	52.21	brain mass	3	2
	Dolichotis patagonum	5500	28		15	brain mass	28
		5650	8		25.7	brain mass	8
		7856	30	4	29.41	endocranial volume	30	4
Dasyproctidae	Dasyprocta aguti	1724.5	4	1	19.1	brain mass	4	1
		3172	3	2	18.34	brain mass	3	2
		2800	14 ex 6		20.3	brain mass	14 ex 6
		2400	28		27	brain mass	28
		2370	8		19.8	brain mass	8
	Dasyprocta prymnolopha	2843.3	18	3	18.365	brain mass	18	3
	Dasyprocta punctata	2600	29	5	15.08	brain mass	29	5
	Dasyprocta sp.	2700	30		15.35	endocranial volume	30
	Myoprocta acouchy	782	4	1	9.9	brain mass	4	1
	Myoprocta pratti	780	6		9.9	brain mass	6
Hystricidae	Hystrix cristata	10000	8		37	brain mass	8
		11300	7 ex 6		37	brain mass	7 ex 6
		15000	28		32	brain mass	28
	Hystrix africaeaustralis	11800	17	3	36.9	brain mass	17	3
	Hystrix brachyura	22000	28		43	brain mass	28
	Hystrix javanicum	23000	28		20	brain mass	28
	Atherurus africanus	2250	8		23	brain mass	8
Cuniculidae	Cuniculus paca	5635	31		35.8		31
Thryonomyidae	Thryonomys sp.	4500	28		12	brain mass	28
Muridae	Mus musculus	17.65	4	4	0.4475	brain mass	4	4
		17.35	4	2	0.435	brain mass	4	2
		21	5	1	0.43	brain mass	5	1
		24	12 ex 6		0.45	brain mass	12 ex 6
		40.4	18	4	0.416	brain mass	18	4
		24	8		0.5	brain mass	8
	Mus musculus musculus	20	28		0.5	brain mass	28
	Mus minutoides	5.8	21	4	0.265	brain mass	21	4
	Acomys cahirinus	76	28		0.97	brain mass	28
	Rattus rattus	99.5	4	1	1.27	brain mass	4	1
		150	31		1.92		31
	Rattus rattus alexandrinus	150	8		1.57	brain mass	8
	Rattus rattus rattus	217	8		1.68	brain mass	8
	Rattus norvegicus	543.5	4	1	2.6	brain mass	4	1
		448	5	3	2.36	brain mass	5	3
		197	3	1	1.61	brain mass	3	1
		278	3	2	2.3	brain mass	3	2
		339	7 ex 6		2.38	brain mass	7 ex 6
		315.1	18	4	1.802	brain mass	18	4
					2.34	brain mass	26	8
		202	28		2.6	brain mass	28
		305	8		2.36	brain mass	8
	Rattus norvegicus f. domesticus				2.133	brain mass	26	8
		324	28		2.7	brain mass	28
	Rattus fuscipes	136	31		2.22		31
	Rattus lutreolus	93	31		2.23		31
	Mastomys coucha	21.8	3	1	0.7132	brain mass	3	1
	Mastomys natalensis	50	6		0.72	brain mass	6
		50.7	21	3	0.457	brain mass	21	3
	Gerbillus pyramidum	65	11 ex 6		1.04	brain mass	11 ex 6
		70	28		1.2	brain mass	28
	Tatera leucogaster	51.4	21	5	0.877	brain mass	21	5
	Tatera indica	140	31		2.43		31
	Meriones unguiculatus	50	28		1.3	brain mass	28
		57	31		1.72		31
		53.6	16	19	1.214	brain mass	16	19
		70	16	50	1.037	brain mass	16	50
	Meriones meridianus	50	28		1.2	brain mass	28
	Meriones hurrianae	71	31		1.56		31
	Desmodillus auricularis	60	28		1.12	brain mass	28
	Aethomys chrysophilus	66.4	21	5	0.822	brain mass	21	5
	Aethomys namaquensis	50.1	21	1	0.693	brain mass	21	1
	Thallomys nigricauda				1.2	brain mass	28
	Dendromus mystacalis	8	21	1	0.393	brain mass	21	1
	Lemniscomys rosalia	59	21	5	0.626	brain mass	21	5
	Otomys angoniensis	76	21	1	0.633	brain mass	21	1
	Rhabdomys pumilio	47.6	21	5	0.41	brain mass	21	5
	Microtus agrestis	42.5	4	1	0.9	brain mass	4	1
		30.5	8		0.532	brain mass	8
	Microtus oeconomus	45	28		0.68	brain mass	28
	Microtus arvalis	20.5	28		0.4	brain mass	28
	Microtus pennsylvanicus	23	29	67	0.67	brain mass	29	67
		37	31		1.36		31
	Microtus pinetorum	25	31		11.5		31
	Microtus longicaudus	47	31		1.29		31
	Microtus montanus	40	31		1.28		31
	Microtus californicus	43	31		1.37		31
	Microtus orchogaster	44	31		1.3		31
	Arvicola amphibius	131	28		1.5	brain mass	28
		84.5	8		1.086	brain mass	8
		120	31		1.5		31
	Lagurus lagurus	15	28		0.4	brain mass	28
	Apodemus agrarius	26.2	28		0.62	brain mass	28
		28.5	8		0.632	brain mass	8
	Apodemus sylvaticus	19	28		0.6	brain mass	28
		22	8		0.564	brain mass	8
	Apodemus flavicollis	33	28		0.8	brain mass	28
	Notomys alexis	37	31		1.55		31
Spalacidae	Spalax leucodon	180	28		2.63	brain mass	28
	Spalax ehrenbergi	197	31		2.47		31
	Tachyoryctes splendens	218	31		2.24		31
Cricetidae	Cricetulus barabensis	36	6		0.67	brain mass	6
	Mesocricetus auratus	125	6		1.12	brain mass	6
		168.1	18	2	1.02	brain mass	18	2
		100	8		1.4	brain mass	8
		120	29	4	1.056	brain mass	29	4
		125	31		1.12		31
	Mesocricetus auratus f. domesticus	87	28		1.32	brain mass	28
	Mesocricetus brandti	80	28		1	brain mass	28
	Cricetus cricetus	450	28		2.85	brain mass	28
		366	31		2.5		31
	Ondatra zibethicus	1260	4	1	5.59	brain mass	4	1
		900	3	1	5.33	brain mass	3	1
		1500	28		4.8	brain mass	28
		1500	8		7.6	brain mass	8
		1100	31		6.2		31
	Dicrostonyx groenlandicus	52.1	3	4	0.8983	brain mass	3	4
		55.2	3	3	0.8447	brain mass	3	3
		50	29	4	0.85	brain mass	29	4
	Lemmus trimucronatus	32	3	4	1.126	brain mass	3	4
		48	3	1	1.312	brain mass	3	1
	Lemmus sibiricus	70	31		1.49		31
	Neotoma				2.2	brain mass	3	2
					1.87	brain mass	3	4
	Neotoma albigula	223	31		2.76		31
	Neotoma fuscipes	193	31		3.25		31
	Neotoma cinerea	331	31		3.24		31
	Peromyscus gossypinus	27.2	6		0.68	brain mass	6
	Peromyscus leucopus	25.5	6		0.63	brain mass	6	s
	Peromyscus maniculatus	22	31		0.57		31
	Peromyscus maniculatus bairdii	17.2	10 ex 6		0.52	brain mass	10 ex 6
	Peromyscus maniculatus gambeli	24	10 ex 6		0.69	brain mass	10 ex 6
	Peromyscus crinitus	14	31		0.53		31
	Peromyscus eremictus	20	31		0.54		31
	Peromyscus truei	30	31		1.36		31
	Peromyscus californicus	34	31		1.54		31
	Peromyscus megalops	71	31		1.8		31
	Megadontomys thomasi	77	31		2.01		31
	Ochrotomys nuttalli	22	31		1.28		31
	Sigmodon hispidus	148	6		1.18	brain mass	6
	Clethrionomys glareolus	20	28		0.7	brain mass	28
		35	8		0.593	brain mass	8
		18	31		1.11		31
	Clethrionomys (=Myodes) rutilus	18	31		1.15		31
	Clethrionomys gapperi	17	31		1.15		31
Geomyidae	Geomys bursarius	108	4	1	2.83	brain mass	4	1
		202	31		2.63		31
	Thomomys bottae fulvus				1.33	brain mass	3	5
					1.2	brain mass	3	2
	Thomomys talpoides	121	31		1.98		31
Capromyidae	Capromys pilorides	4989.5	4	1	11.9	brain mass	4	1
		3429	4	1	10.55	brain mass	4	1
		7000	28		11	brain mass	28
Sciuridae	Sciurus niger	809.4	2 ex 1		9.31		2 ex 1
		770	8		10.5	brain mass	8
	Sciurus niger rufiventer	485.5	4	3	8.85	brain mass	4	3
		568.5	4	2	9.1	brain mass	4	2
	Sciurus carolinensis	449.5	4	10	7.521	brain mass	4	10
		485	4	6	7.59	brain mass	4	6
		574.5	2 ex 1		7.76		2 ex 1
		535	8		7.53	brain mass	8
	Sciurus vulgaris	380	5	1	6	brain mass	5	1
		327	8		6.23	brain mass	8
	Sciurus vulgaris fuscoater	350	28		7.5	brain mass	28
	Sciurus alberti				6.25	brain mass	3	4
		626.5	2 ex 1		7.44		2 ex 1
	Ratufa (Sciurus) bicolor	1400	5	1	12	brain mass	5	1
		1440	8		12	brain mass	8
	Tamiasciurus (=Sciurus) hudsonicus	153.6	4	5	4.028	brain mass	4	5
		163	4	2	4.225	brain mass	4	2
		248	3	4	5.02	brain mass	3	4
		183	3	4	4.71	brain mass	3	4
		188.9	2 ex 1		4.42		2 ex 1
		159	8		4.8	brain mass	8
	Tamiasciurus (=Sciurus) hudsonicus fremontii				4.3	brain mass	3	7
					4.4	brain mass	3	7
	Tamiasciurus (=Sciurus) hudsonicus loquax	169	3	2	4.21	brain mass	3	2
		183	3	1	3.97	brain mass	3	1
	Tamias striatus	94.3	2 ex 1		2.76		2 ex 1
		62	8		2.31	brain mass	8
		70	29	2	2.07	brain mass	29	2
	Tamias striatus fisheri				1.6	brain mass	3	2
		75	3	2	2.22	brain mass	3	2
					1.73	brain mass	3	4
	Tamias amoenus	50.8	2 ex 1		1.98		2 ex 1
	Tamias dorsalis	62.2	2 ex 1		2.57		2 ex 1
	Tamias minimus	45.3	2 ex 1		2.19		2 ex 1
	Tamias palmeri	60.8	2 ex 1		2.58		2 ex 1
	Tamias panamintinus	51.2	2 ex 1		2.42		2 ex 1
	Tamias quadrimaculatus	82.3	2 ex 1		2.75		2 ex 1
	Tamias quadrivittatus	62.3	2 ex 1		2.29		2 ex 1
	Tamias speciosus	59.9	2 ex 1		2.45		2 ex 1
	Tamias townsendii	89.4	2 ex 1		3.03		2 ex 1
	Tamias sibiricus	1110	28		2.6	brain mass	28
	Pteromys volans	57.75	4	2	1.97	brain mass	4	2
		60.7	4	4	1.95	brain mass	4	4
	Petaurista nitida (=Pteromys nitidus)	1600	8		11.8	brain mass	8
	Glaucomys volans	52	6		1.89	brain mass	6
		73.1	2 ex 1		2.39		2 ex 1
	Glaucomys sabrinus	174	2 ex 1		3.6		2 ex 1
	Ammospermophilus harrisii (harrisii)	98.3	23	6	2.29242	endocranial volume	23	6
		116	23	6	2.52156	endocranial volume	23	6
		138.8	2 ex 1		2.83		2 ex 1
	Ammospermophilus insularis				2.48953	endocranial volume	23	4
					2.61269	endocranial volume	23	6
	Ammospermophilus interpres	93.1	23	6	2.46375	endocranial volume	23	6
		95.8	23	6	2.54265	endocranial volume	23	6
	Ammospermophilus leucurus (leucurus)	100.6	23	6	2.21405	endocranial volume	23	6
		111.1	23	6	2.27862	endocranial volume	23	6
		105.9	2 ex 1		2.92		2 ex 1
	Ammospermophilus nelsoni	148.2	23	6	2.5351	endocranial volume	23	6
		186.3	23	6	2.71216	endocranial volume	23	6
	Atlantoxerus getulus	211.7	23	6	3.61335	endocranial volume	23	6
		272.8	23	6	3.75708	endocranial volume	23	6
		251	25	18	3.94	endocranial volume	25	18
	Cynomys gunnissoni				5.6	brain mass	3	1
		470.2	23	14	4.99815	endocranial volume	23	14
		814.4	23	16	5.27756	endocranial volume	23	16
		796.3	2 ex 1		5.75		2 ex 1
	Cynomys leucurus	923.5	23	15	5.53837	endocranial volume	23	15
		1118.8	23	15	5.99821	endocranial volume	23	15
		992.1	2 ex 1		6.28		2 ex 1
	Cynomys ludovicianus (ludovicianus)	881.3	23	15	5.55983	endocranial volume	23	15
		849	23	15	5.8075	endocranial volume	23	15
		793.5	2 ex 1		6.6		2 ex 1
		1200	28		6.4	brain mass	28
	Cynomys mexicanus	820.5	23	7	5.47119	endocranial volume	23	7
					5.57587	endocranial volume	23	5
	Cynomys parvidens	516	23	10	5.41557	endocranial volume	23	10
		636	23	15	5.7298	endocranial volume	23	15
	Marmota baibacina				13.5646	endocranial volume	23	5
		4907	23	10	13.9261	endocranial volume	23	10
	Marmota bobac	4511	23	11	12.5395	endocranial volume	23	11
		5333	23	15	12.5718	endocranial volume	23	15
	Marmota broweri	3180	23	6	14.1435	endocranial volume	23	6
		3630	23	5	13.7261	endocranial volume	23	5
	Marmota caligata	3515.3	23	15	14.4267	endocranial volume	23	15
					14.8262	endocranial volume	23	15
	Marmota camtschatica	2972	23	17	12.3826	endocranial volume	23	17
		3657	23	15	12.8812	endocranial volume	23	15
	Marmota caudata	4086	23	15	14.1417	endocranial volume	23	15
		4398	23	15	14.4138	endocranial volume	23	15
	Marmota flaviventris	2791.7	23	24	11.8108	endocranial volume	23	24
		3909.3	23	24	12.7244	endocranial volume	23	24
		5000	2 ex 1		10.88		2 ex 1
	Marmota himalayana				16.1472	endocranial volume	23	10
					17.2572	endocranial volume	23	14
	Marmota marmota	3324	23	10	13.9312	endocranial volume	23	10
		4303.3	23	17	14.573	endocranial volume	23	17
		6250	9 ex 27		13.4		9 ex 27
		3500	8		17	brain mass	8
		5000	28		16	brain mass	28
	Marmota menzbieri	2966	23	3	11.4033	endocranial volume	23	3
		3064	23	3	11.3918	endocranial volume	23	3
	Marmota monax	2754.4	23	15	13.8626	endocranial volume	23	15
		2854.5	23	15	14.5052	endocranial volume	23	15
		4198.5	2 ex 1		11.24		2 ex 1
	Marmota olympus	3120	23	6	14.9776	endocranial volume	23	6
		3837.5	23	7	15.8815	endocranial volume	23	7
	Marmota sibirica				13.1756	endocranial volume	23	16
					14.2956	endocranial volume	23	16
		1890	9 ex 27		18.1		9 ex 27
	Marmota vancouverensis	4000	23	4	13.4085	endocranial volume	23	4
		4500	23	5	13.9526	endocranial volume	23	5
	Spermophilopsis leptodactylus	548.3	23	6	6.24375	endocranial volume	23	6
		620	23	6	5.82323	endocranial volume	23	6
	Spermophilus adocetus				2.9907	endocranial volume	23	7
					3.01768	endocranial volume	23	9
	Spermophilus alashanicus				2.74278	endocranial volume	23	5
					3.0379	endocranial volume	23	2
	Spermophilus annulatus	386.3	23	13	4.85036	endocranial volume	23	13
		260	23	14	4.83991	endocranial volume	23	14
	Spermophilus armatus	347.3	23	15	3.09586	endocranial volume	23	15
		394.9	23	15	3.08316	endocranial volume	23	15
	Spermophilus atricapillus	350	23	10	5.13076	endocranial volume	23	10
		505	23	8	5.34035	endocranial volume	23	8
	Spermophilus beecheyi	508.5	23	14	5.27278	endocranial volume	23	14
		621.3	23	15	5.56358	endocranial volume	23	15
		587.5	2 ex 1		5.71		2 ex 1
	Spermophilus beldingi (beldingi)	265.2	23	15	2.94151	endocranial volume	23	15
		228.6	23	15	2.9664	endocranial volume	23	15
		262.9	2 ex 1		3.87		2 ex 1
	Spermophilus brunneus	116.8	23	3	2.03204	endocranial volume	23	3
					2.18656	endocranial volume	23	7
	Spermophilus canus				1.58407	endocranial volume	23	15
					1.60772	endocranial volume	23	15
	Spermophilus citellus	162.5	19	1	3.087	brain mass	19	1
		244	23	16	2.82572	endocranial volume	23	16
		333	23	17	2.93759	endocranial volume	23	17
	Spermophilus columbianus (columbianus)	441.4	23	15	3.85546	endocranial volume	23	15
		490.1	23	15	4.02804	endocranial volume	23	15
		453.6	2 ex 1		4.09		2 ex 1
	Spermophilus dauricus				2.73195	endocranial volume	23	15
					2.75561	endocranial volume	23	16
	Spermophilus elegans (elegans)	284.3	23	15	2.71956	endocranial volume	23	15
		329.9	23	15	2.79642	endocranial volume	23	15
	Spermophilus erythrogenys	297.8	23	15	3.27917	endocranial volume	23	15
		404.2	23	15	3.60445	endocranial volume	23	15
	Spermophilus franklinii	424.9	23	15	3.91243	endocranial volume	23	15
		461.2	23	15	4.01106	endocranial volume	23	15
		455.5	2 ex 1		4.41		2 ex 1
	Spermophilus fulvus	684	23	15	4.44142	endocranial volume	23	15
		756	23	17	4.65392	endocranial volume	23	17
	Spermophilus (Callospermophilus)				3	brain mass	3	1
	Spermophilus (Callospermophilus) lateralis (lateralis)	159.7	23	15	3.04566	endocranial volume	23	15
		178	23	15	3.07253	endocranial volume	23	15
		166.1	2 ex 1		3.6		2 ex 1
	Spermophilus madrensis	152	23	5	2.71404	endocranial volume	23	5
		151	23	3	2.71789	endocranial volume	23	3
	Spermophilus major				4.02274	endocranial volume	23	16
					4.20833	endocranial volume	23	15
	Spermophilus mexicanus (mexicanus)	274.5	23	11	3.4882	endocranial volume	23	11
		274.5	23	9	3.50651	endocranial volume	23	9
	Spermophilus mexicanus (parvidens)	131	23	7	2.3381	endocranial volume	23	7
		186.6	23	7	2.46242	endocranial volume	23	7
	Spermophilus mohavensis	154	23	6	2.0198	endocranial volume	23	6
		154	23	5	2.04006	endocranial volume	23	5
	Spermophilus mollis	115.3	23	15	1.65469	endocranial volume	23	15
		118.8	23	15	1.68166	endocranial volume	23	15
	Spermophilus musicus				2.56572	endocranial volume	23	15
					2.66773	endocranial volume	23	16
	Spermophilus parryii	462.8	23	15	5.68377	endocranial volume	23	15
		462.8	23	15	5.87114	endocranial volume	23	15
		878	3	5	5.63	brain mass	3	5
		958	3	3	5.74	brain mass	3	3
		744.6	2 ex 1		5.73		2 ex 1
	Spermophilus perotensis				2.76309	endocranial volume	23	5
					2.81234	endocranial volume	23	8
	Spermophilus pygmaeus	235.2	23	15	2.38356	endocranial volume	23	15
					2.49832	endocranial volume	23	16
	Spermophilus relictus	315.2	23	14	3.45024	endocranial volume	23	14
		365.8	23	6	3.52248	endocranial volume	23	6
	Spermophilus richardsonii	273.4	23	15	3.0967	endocranial volume	23	15
		389.5	23	15	3.25355	endocranial volume	23	15
		316	2 ex 1		3.76		2 ex 1
	Spermophilus saturatus	212.3	23	15	3.28282	endocranial volume	23	15
		237.1	23	15	3.47582	endocranial volume	23	15
	Spermophilus spilosoma (spilosoma)	137.3	23	15	2.32554	endocranial volume	23	15
		128	23	15	2.41012	endocranial volume	23	15
	Spermophilus suslicus	224	23	15	2.5251	endocranial volume	23	15
		212.3	23	16	2.5572	endocranial volume	23	16
	Spermophilus tereticaudus	142.1	23	18	1.67088	endocranial volume	23	18
		124.4	23	16	1.68446	endocranial volume	23	16
		156.6	2 ex 1		2.41		2 ex 1
	Spermophilus townsendii (townsendii)				1.9008	endocranial volume	23	12
					1.86904	endocranial volume	23	15
		199	2 ex 1		2.65		2 ex 1
	Spermophilus tridecemlineatus (tridecemlineatus)	142.8	23	15	2.27003	endocranial volume	23	15
		156.8	23	15	2.27451	endocranial volume	23	15
					2	brain mass	3	1
		175	2 ex 1		3.02		2 ex 1
	Spermophilus undulatus	599.8	23	18	3.66352	endocranial volume	23	18
		754.8	23	15	3.80036	endocranial volume	23	15
	Spermophilus variegatus (variegatus)	672.6	23	15	6.8154	endocranial volume	23	15
		733.7	23	14	7.19843	endocranial volume	23	14
	Spermophilus washingtoni	186.5	23	15	1.74374	endocranial volume	23	15
		186.5	23	15	1.86268	endocranial volume	23	15
	Spermophilus xanthoprymnus	241.5	23	11	2.92364	endocranial volume	23	11
		294.3	23	11	3.15387	endocranial volume	23	11
		290	28		2.58	brain mass	28
	Xerus erythropus (erythropus)	741.7	23	7	5.812	endocranial volume	23	7
		559.8	23	6	5.94066	endocranial volume	23	6
		502.4	25	47	6.64	endocranial volume	25	44
	Xerus inauris	600	23	6	6.54267	endocranial volume	23	6
		649	23	6	7.07412	endocranial volume	23	6
		638	25	8	6.73	endocranial volume	25	8
	Xerus princeps	636	23	1	6.78665	endocranial volume	23	1
		636	23	4	7.3233	endocranial volume	23	4
	Xerus rutilus	252	23	6	5.39282	endocranial volume	23	6
		306.7	23	6	5.33683	endocranial volume	23	6
		420	25	3	5.52	endocranial volume	25	7
	Protoxerus stangeri	604.5	25	12	10.84	endocranial volume	25	15
	Protoxerus aubinnii	525	25	1	8.43	endocranial volume	25	1
	Funisciurus pyrropus	241.68	25	17	4.51	endocranial volume	25	17
		200	31		4.97		31
	Funisciurus anerythrus	230	25	1	4.23	endocranial volume	25	17
	Funisciurus substriatus	186.1	25	12	3.89	endocranial volume	25	12
	Funisciurus lemniscatus	154	25	2	3.38	endocranial volume	25	2
	Funisciurus isabella	110	25	2	3.3	endocranial volume	25	2
	Funisciurus carruthersi	195	8		4.65	brain mass	8
	Heliosciurus gambianus	209.8	25	53	3.71	endocranial volume	25	53
	Heliosciurus punctatus	174.3	25	19	4.01	endocranial volume	25	20
	Heliosciurus rufobrachium	327	31		6.34		31
	Heliosciurus rufobrachium maculatus	381.8	25	29	6.01	endocranial volume	25	32
	Heliosciurus rufobrachium isabellinus	280.9	25	16	5.08	endocranial volume	25	16
	Heliosciurus rufobrachium rufobrachium	334	25	4	5.28	endocranial volume	25	4
	Paraxerus cepapi	223.8	25	5	3.38	endocranial volume	25	5
	Paraxerus poensis	100	25	1	2.87	endocranial volume	25	1
	Myosciurus pumilio	13.1	25	1	0.7	endocranial volume	25	3
	Epixerus ebii	605	25	2	10.26	endocranial volume	25	2
Aplodontidae	Aplodontia rufa	887	8		8.3	brain mass	8
		789	31		7.9		31
Chinchillidae	Lagostomus maximus	7000	28		17	brain mass	28
		2460	8		12.4	brain mass	8
		2460	31		15.1		31
		5100	30	6	16.36	endocranial volume	30	6
	Lagostomus maximus trichodactylus	3854	5	1	8.8	brain mass	5	1
	Chinchilla lanigera	432	6		5.325	brain mass	6
		425	8		6.4	brain mass	8
		500	30	1	7.39	endocranial volume	30	1
	Chinchilla lanigera f. domestica	500	28		6	brain mass	28
Castoridae	Castor canadensis	19500	5	1	35.6	brain mass	5	1
		4180	3	1	25.48	brain mass	3	1
		5830	3	1	52.21	brain mass	3	1
		20000	9 ex 6		40	brain mass	9 ex 6
		5000	29	2	22.5	brain mass	29	2
	Castor fiber	25000	8		45	brain mass	8
	Castor fiber albicus	20000	28		39	brain mass	28
Myocastoridae	Myocastor coypus	5000	6		23	brain mass	6
		4700	30	11	15.53	endocranial volume	30	11
	Myocastor coypus f. domesticus	3500	28		18.4	brain mass	28
Cuniculidae	Cuniculus paca	3627	3	3	21.85	brain mass	3	3
		4559	3	1	48	brain mass	3	1
		5000	8		26.1	brain mass	8
		8700	30		46.99	endocranial volume	30
Gliridae (=Myoxidae)	Graphiurus murinus (=saturatus)	22.3	3	1	0.705	brain mass	3	1
		17.7	3	1	0.551	brain mass	3	1
	Glis glis	118	8		1.72	brain mass	8
Echimyidae (=korovití)	Proechimys dimidiatus	235	30	1	2.7	endocranial volume	30	1
	Proechimys albispinus	200	30	2	2.47	endocranial volume	30	2
	Proechimys semispinosus	450	31		3.59		31
Octodontidae	Spalacopus cyanus	102	30	4	1.61	endocranial volume	30	4
		93	31		2.17		31
	Octodontomys gliroides	90	30	5	2.33	endocranial volume	30	5
	Octodon degus	140	30	2.2	8	endocranial volume	30	8
	Octomys mimax	131	30	1	2.25	endocranial volume	30	1
	Tympanoctomys barrerae	82	30	1	1.9	endocranial volume	30	1
	Aconaemys sagei	116	30	2	1.47	endocranial volume	30	2
	Aconaemys porteri	132.33	30	3	1.49	endocranial volume	30	3
Dipodidae	Zapus hudsonius	15.2	3	1	0.522	prendocranial volumesendocranial volumervendocranial volumed	3	1
		19.3	3	3	0.696	prendocranial volumesendocranial volumervendocranial volumed	3	3
		18	31		1.02		31
	Napaeozapus insignis	23	31		1.07		31
	Allactaga sibirica	106	28		2	brain mass	28
	Allactaga elater	80	28		1.9	brain mass	28
	Jaculus jaculus	55	31		1.8		31
	Jaculus orientalis	140	31		2.64		31
Erethizontidae	Erethizon dorsatum	2750	3	3	24.4	brain mass	3	3
		3410	3	1	19.15	brain mass	3	1
		6640	6		24	brain mass	6
		5000	28		24	brain mass	28
		5000	30		21.81	endocranial volume	30
Bathyergidae	Heliophobius argenteocinereus	169	19	1	1.786	brain mass	19	1
		235.3	19	1	1.678	brain mass	19	1
		145	19	1	1.651	brain mass	19	1
		97.4	19	1	1.478	brain mass	19	1
		170	19	1	1.801	brain mass	19	1
		150.8	19	1	1.489	brain mass	19	1
		141.4	19	1	1.654	brain mass	19	1
		130	19	1	1.605	brain mass	19	1
		232	20	1	1.248	brain mass	20	1
		160	31		2.02	brain mass	31
	Bathyergus suillus	787.9	20	5	3.73	brain mass	20	5
		1007.8	20	6	3.816	brain mass	20	6
	Cryptomys hottentotus	60.1	20	4	0.815	brain mass	20	4
		77.1	20	4	0.889	brain mass	20	4
		98	31		1.76	brain mass	31
	Cryptomys hottentotus natalensis	77.5	20	5	1.229	brain mass	20	5
		112.49	20	8	1.252	brain mass	20	8
		102	20	5		brain mass
	Cryptomys hottentotus pretoriae	94.8	20	4	1.328	brain mass	20	4
		123.95	20	2	1.272	brain mass	20	2
		87.6	20	1	1.288	brain mass	20	1
	Cryptomys anselli	86.52	20	3	1.326	brain mass	20	3
		117.55	20	2	1.326	brain mass	20	2
	Cryptomys damarensis				1.323	brain mass	20	1
		91.18	20	4	1.277	brain mass	20	4
		121.59	20	7	1.406	brain mass	20	7
	Cryptomys darlingi				1.2	brain mass	20	1
		78	20	1	1.127	brain mass	20	1
		87.35	20	2	1.128	brain mass	20	2
	Cryptomys mechowi	244.33	20	7	2.246	brain mass	20	7
		335.65	20	1	2.506	brain mass	20	1
	Georychus capensis	155.94	20	5	1.601	brain mass	20	5
		153.67	20	3	1.733	brain mass	20	3
	Heterocephalus glaber				0.516	brain mass	20	1
		49.36	20	3	0.469	brain mass	20	3
		39.35	20	4	0.46	brain mass	20	4
		37.2	24	7	0.46	brain mass	24	7
		61	31		1.11		31
Dinomyidae	Dinomys branickii	14000	30		27	endocranial volume	30
Ctenomyidae	Ctenomys talarum	155.38	22	13	1.57	brain mass	22	13
		104	22	1	1.4	brain mass	22	1
		134.6	30	12	1.36	endocranial volume	30	12
	Ctenomys australis	371.1	30	8	2.32	endocranial volume	30	8
	Ctenomys porteusi	185.2	30	12	1.78	endocranial volume	30	12
	Ctenomys dorbignyi	237.3	30	11	2.47	endocranial volume	30	11
	Ctenomys azarae	138	30	5	1.85	endocranial volume	30	5
	Ctenomys latro	122.1	30	7	1.55	endocranial volume	30	7
	Ctenomys occultus	95	30	3	1.58	endocranial volume	30	3
	Ctenomys perrensi	166	30	4	2.41	endocranial volume	30	4
	Ctenomys opimus	230.6	30	6	3.13	endocranial volume	30	6
	Ctenomys haigi	76.3	30	1	1.3	endocranial volume	30	1
	Ctenomys emilianus	154.5	30	2	1.97	endocranial volume	30	2
	Ctenomys bonettoi	141	30	1	1.6	endocranial volume	30	1
	Ctenomys tuconax	550	30	12	3.79	endocranial volume	30	12
	Ctenomys tucumanus	240	30	4	2.02	endocranial volume	30	4
	Ctenomys magellanicus	234.7	30	6	2.81	endocranial volume	30	6
	Ctenomys mendocinus	192.5	30	2	2.05	endocranial volume	30	2
	Ctenomys roigi	179	30	5	2.44	endocranial volume	30	5
	Ctenomys sociabilis	148.3	30	3	1.98	endocranial volume	30	3
	Ctenomys argentinus	146.6	30	5	1.89	endocranial volume	30	5
	Ctenomys leucodon	220	30	1	2.83	endocranial volume	30	1
	Ctenomys rionegrensis	235	30	2	2.07	endocranial volume	30	2
	Ctenomys pundti	141.2	30	4	1.7	endocranial volume	30	4
	Ctenomys fulvus	300	30	3	2.85	endocranial volume	30	3
	Ctenomys maulinus	215	30	3	1.95	endocranial volume	30	3
	Ctenomys chasiquensis	140.7	30	6	1.48	endocranial volume	30	6
	Ctenomys boliviensis	535	30	1	2.78	endocranial volume	30	1
	Ctenomys torquatus	209.5	30	1	2.43	endocranial volume	30	1
	Ctenomys lami	229	30	1	2.5	endocranial volume	30	1
	Ctenomys flamarioni	300	30	1	2.45	endocranial volume	30	1
	Ctenomys minutus	225	30	1	2.21	endocranial volume	30	1
Heteromyidae	Perognathus longimembris	8	31		0.93		31
	Chaetodipus hispidus	39	31		1.27		31
	Dipodomys merriami	38	31		1.64		31
	Dipodomys microps	60	31		1.8		31
	Dipodomys agilis	61	31		1.93		31
	Dipodomys deserti	130	31		2.33		31
	Liomys salvini	45	31		1.36		31
References
1	Mace, G. W., Harvey, P. H., Clutton-Brock, T. H. (1981) Brain size and ecology in small mammals. J. Zool. 193:333-354.
2	Meier, P. T. (1983) Relative brain size within the North American Sciuridae. J. Mamm. 64(4):642-647.
3	Crile G. M. D., Quiring D. P. (1940) A record of the body weight and certain organ and gland weights of 3690 animals. The Ohio Journal of Science 5: 219-259.
4	Hrdlička, A. (1905) Brain weight in vertebrates. Smithsonian miscellaneous collections 48:89-112.
5	Dubois, E. (1897) Sur le rapport du poids de l'encephale avec le grandeur du corps chez les mammifieres. Bull Soc Anthropol Paris 8, 337-376.
6	Sacher, G., A., Staffeldt, E. F. (1974) Relation of Gestation time to brain weight fo rplacental mammals: implications for theory of vertebrate growth. The American Naturalist 108 (963):593-615.
7	Anthony, R. 1928. Lecons sur le cerveau (cours d anatomice comparee du museum). Paris, Doin. 358 pp.
8	Mangold-Wirz, K., 1966 Cerebralisation Und Ontogenesemodus Bei Eutherien. Acta Anatomica 63, 449-508.
9	Warncke, P. (1908) Mitteilungen neuer Gehirn- und Körpergewichtsbestimmungen bei Säugetieren nebst Zusammenstellung der gesamten bisher beobachteten absoluten und relativen Hirngewichte bei denverschiedenen Species. J. Psychol. Neurol. 13, 355-403.
10	King, J. A. 1965. Body, brain, and lens weights of Peromyscus. Zool. Jahrb. Anat. 82:177-188.
11	Müler, G. von, M. Nicht, and H. Kuhne. 1969. Organgewichte von Gerbillus pyramidum Geoffroy 1825. Z. Versuchstierkunde 11:123-135.
12	Friedenthal, H. 1910. Ueber die Giiltigkeit der Massenwirkung fur den Energieumsatz der lebendigen Substanz. Zentralbl. Physiol. 24:321-327.
13	Dobbing, J., and J. Sands. 1970. Growth and development of the brain and spinal cord of the guinea pig. Brain IRes. 17:115-123.
14	Pilleri, G. 1959. Zur Morphologie und postembryonalen Entwicklung des Gehirns von Dasyprocta aguti Lin. (Rodentia, Hystrieomorpha). Rev. Suisse Zool. 66: 545-553.
15	Anthony, R. (1938) Essai de recherche d'une expression anatomique approximative du degré d'organisation cérébrale, autre que le poids de l'encéphale comparé au poids du corps. Bulletins et Mémoires de la Société d'anthropologie de Paris 9:17-67.
16	Intraspecific Allometric Comparison of Laboratory Gerbils with Mongolian Gerbils Trapped in the Wild Indicates Domestication in Meriones unguiculatus (Milne-Edwards, 1867) (Rodentia: Gerbillinae)
17	Limacher, A. M., Bhagwandin, A., Fuxe, K., Manger, P., R. (2008) Nuclear organization and morphology of cholinergic, putative catecholaminergic and serotonergic neurons in the brain of the Cape porcupine (Hystrix africaeaustralis): Increased brain size does not lead to increased organizational complexity. J Chem Neuroanatomy36:33-52.
18	Herculano-Houzel, S., Mota, B., Lent, R. (2006) Cellular scaling rules for rodent brains. PNAS 103(32):12138-12143.
19	Němec, unpublished data
20	Němec, unpublished data
21	Monadjem, A. (1998) Relative brain size of some southern African myomorph rodents. South African Journal of Zoology 33(1):47-49.
22	Němec, unpublished data
23	Matějů J., Kratochvíl L., Pavelková Z., Pavelková Řičánková V., Vohralík V., Němec P. (2016) Absolute, not relative brain size correlates with sociality in ground squirrels. Proc. R. Soc. B 283: 20152725.
24	Xiao, J. (2007) A new coordinate system for rodent brain and variability in the brain weights and dimensions of different ages in the naked mole-rat. Journal of Neuroscience Methods 162:162–170.
25	Roth, V. L., Thorington, R. W. (1982) Relative brain size among African squirrels. J. Mamm. 63(1):168-173.
26	Kruska, D. (1980) Domestikationsbedingte Hirngrössenänderungen bei Säugetieren (Changes of brain size in mammals caused by domestication). Zeitschrift für zoologische systematik und evolutionsforschung 18(3):161-195.
27	zápisky prof. Sigmunda
28	Brauer, K., Schober, W. (1970) Katalog der Säugetiergehirne. Jena: Fischer.
29	Spector, W. S. (1956) Handbook of biological data. Philadelphia: Saunders. pp 163-164.
30	Vassallo A E, Echeverría A I, 2009: Evolution of Brain Size in a Highly Diversifying Lineage of Subterranean Rodent Genus Ctenomys (Caviomorpha: Ctenomyidae). Brain Behav Evol 2009;73:138–149.
31	McNab B. K., Eisenberg J. F. (1989) Brain Size and Its Relation to the Rate of Metabolism in Mammals. American Naturalist 133:157-167.
